# Supplementary material for: Metagenomic Analysis of RNA Fraction Reveals the Diversity of Swine Oral Virome on South African Backyard Swine Farms in the uMgungundlovu District of KwaZulu-Natal Province
Source: Pathogens. 2022 Aug 17;11(8):927. doi: 10.3390/pathogens11080927 (PMC9416320; doi:10.3390/pathogens11080927)
Supplement: Supplementary file 1 [file pathogens-11-00927-s001.zip]

Archive with 1 entries (1 files):
- pathogens-1814655-supplementary.pdf
